# Supplementary material for: A Review of Microsoft Academic Services for Science of Science Studies
Source: Front Big Data. 2019 Dec 3;2:45. doi: 10.3389/fdata.2019.00045 (PMC7931949; doi:10.3389/fdata.2019.00045)
Supplement: Supplementary Material S1 — A randomly synthesized query sets to study the differences between the citation count based and the saliency based ranking behaviors. [file Data_Sheet_1.ZIP]

Archive with 2 entries (2 files):
- S1-SampeQueries.txt
- S2-h_index_vs_saliency.usql
