# Supplementary material for: A Review of Microsoft Academic Services for Science of Science Studies
Source: Front Big Data. 2019 Dec 3;2:45. doi: 10.3389/fdata.2019.00045 (PMC7931949; doi:10.3389/fdata.2019.00045)
Supplement: Supplementary Material S1 — A randomly synthesized query sets to study the differences between the citation count based and the saliency based ranking behaviors. [file Data_Sheet_1.ZIP › S1-SampeQueries.txt]

Composite(AA.AuId=2156579430)
Composite(AA.AuId=1893916197)
Composite(AA.AuId=2098922524)
Composite(AA.AuId=1968670148)
Composite(AA.AuId=2296249340)
Composite(AA.AuId=2157565146)
Composite(AA.AuId=2096076171)
Composite(AA.AuId=2140572436)
Composite(AA.AuId=2589846555)
Composite(AA.AuId=2279726499)
Composite(AA.AuId=2484160417)
Composite(AA.AuId=2155012014)
Composite(AA.AuId=2106730373)
Composite(AA.AuId=2050832808)
Composite(AA.AuId=2140427449)
Composite(AA.AuId=2092550336)
Composite(AA.AuId=2039246148)
Composite(AA.AuId=2338340454)
Composite(AA.AuId=62967857)
Composite(AA.AuId=2129474304)
Composite(AA.AuId=2046931170)
Composite(AA.AuId=2103329329)
Composite(AA.AuId=2563680857)
Composite(AA.AuId=2106076158)
Composite(AA.AuId=1496804913)
Composite(AA.AuId=2191458383)
Composite(AA.AuId=2288280896)
Composite(AA.AuId=2103345479)
Composite(AA.AuId=1970013226)
Composite(AA.AuId=2103920730)
Composite(AA.AuId=2114683746)
Composite(AA.AuId=2140907548)
Composite(AA.AuId=2469405535)
Composite(AA.AuId=2137487512)
Composite(AA.AuId=2004792601)
Composite(AA.AuId=2324400913)
Composite(AA.AuId=2170786782)
Composite(AA.AuId=2104187752)
Composite(AA.AuId=1992570377)
Composite(AA.AuId=2017222965)
Composite(AA.AuId=2239578168)
Composite(AA.AuId=2026896598)
Composite(AA.AuId=2127164171)
Composite(AA.AuId=2150105899)
Composite(AA.AuId=1205501241)
Composite(AA.AuId=302530042)
Composite(AA.AuId=2133230134)
Composite(AA.AuId=2110385964)
Composite(AA.AuId=670967655)
Composite(AA.AuId=2171723597)
Composite(AA.AuId=2122284755)
Composite(AA.AuId=2016432970)
Composite(AA.AuId=2093257828)
Composite(AA.AuId=2280654194)
Composite(AA.AuId=2176192725)
Composite(AA.AuId=2145586907)
Composite(AA.AuId=2123368518)
Composite(AA.AuId=2116698004)
Composite(AA.AuId=2047672443)
Composite(AA.AuId=1985324749)
Composite(AA.AuId=2086922657)
Composite(AA.AuId=2021640924)
Composite(AA.AuId=297969600)
Composite(AA.AuId=1999189064)
Composite(AA.AuId=2119287082)
Composite(AA.AuId=2117666619)
Composite(AA.AuId=2149699205)
Composite(AA.AuId=2098883506)
Composite(AA.AuId=2056207806)
Composite(AA.AuId=2146734072)
Composite(AA.AuId=135218249)
Composite(AA.AuId=2187952591)
Composite(AA.AuId=2134954241)
Composite(AA.AuId=2109450947)
Composite(AA.AuId=2089120598)
Composite(AA.AuId=2101044554)
Composite(AA.AuId=2119775760)
Composite(AA.AuId=2063025135)
Composite(AA.AuId=2097594629)
Composite(AA.AuId=2104281610)
Composite(AA.AuId=1916729783)
Composite(AA.AuId=2295792090)
Composite(AA.AuId=1979136062)
Composite(AA.AuId=2170206103)
Composite(AA.AuId=1979791317)
Composite(AA.AuId=2139913828)
Composite(AA.AuId=1998938290)
Composite(AA.AuId=2158742306)
Composite(AA.AuId=2304774990)
Composite(AA.AuId=416104820)
Composite(AA.AuId=2153763345)
Composite(AA.AuId=2261153239)
Composite(AA.AuId=1484840246)
Composite(AA.AuId=1966881267)
Composite(AA.AuId=115057321)
Composite(AA.AuId=699770294)
Composite(AA.AuId=1737721025)
Composite(AA.AuId=2134777055)
Composite(AA.AuId=1989985383)
Composite(AA.AuId=2161656134)
Composite(AA.AuId=2098553916)
Composite(AA.AuId=2075214526)
Composite(AA.AuId=2150274024)
Composite(AA.AuId=2151132821)
Composite(AA.AuId=2302394381)
Composite(AA.AuId=2222194042)
Composite(AA.AuId=2148014207)
Composite(AA.AuId=2360825425)
Composite(AA.AuId=2103789662)
Composite(AA.AuId=2101552792)
Composite(AA.AuId=1994828250)
Composite(AA.AuId=2164292938)
Composite(AA.AuId=2298474773)
Composite(AA.AuId=2166284823)
Composite(AA.AuId=2121082737)
Composite(AA.AuId=2149631809)
Composite(AA.AuId=2127922481)
Composite(AA.AuId=2237204116)
Composite(AA.AuId=2155786483)
Composite(AA.AuId=2110739081)
Composite(AA.AuId=2232173907)
Composite(AA.AuId=2128927081)
Composite(AA.AuId=2165875728)
Composite(AA.AuId=2141755694)
Composite(AA.AuId=2005544319)
Composite(AA.AuId=2121086604)
Composite(AA.AuId=563069026)
Composite(AA.AuId=2125491050)
Composite(AA.AuId=2066236689)
Composite(AA.AuId=2045282652)
Composite(AA.AuId=2022840042)
Composite(AA.AuId=2128661646)
Composite(AA.AuId=1209087724)
Composite(AA.AuId=2019566994)
Composite(AA.AuId=2025433821)
Composite(AA.AuId=2122968433)
Composite(AA.AuId=1970241101)
Composite(AA.AuId=1505484182)
Composite(AA.AuId=297432538)
Composite(AA.AuId=2215287472)
Composite(AA.AuId=1972291593)
Composite(AA.AuId=2122328552)
Composite(AA.AuId=209138651)
Composite(AA.AuId=102275141)
Composite(AA.AuId=2108356031)
Composite(AA.AuId=2114684898)
Composite(AA.AuId=2589483608)
Composite(AA.AuId=2160363473)
Composite(AA.AuId=2141745054)
Composite(AA.AuId=2164078074)
Composite(AA.AuId=2124149551)
Composite(AA.AuId=2121935375)
Composite(AA.AuId=1995270641)
Composite(AA.AuId=2267480626)
Composite(AA.AuId=2148643341)
Composite(AA.AuId=2149133096)
Composite(AA.AuId=1438861085)
Composite(AA.AuId=2147266030)
Composite(AA.AuId=2117550026)
Composite(AA.AuId=2149064801)
Composite(AA.AuId=2099669188)
Composite(AA.AuId=2198032140)
Composite(AA.AuId=1054185859)
Composite(AA.AuId=2279302698)
Composite(AA.AuId=2099565375)
Composite(AA.AuId=2553180883)
Composite(AA.AuId=2105028595)
Composite(AA.AuId=2134082519)
Composite(AA.AuId=2233155898)
Composite(AA.AuId=2121207983)
Composite(AA.AuId=2236138046)
Composite(AA.AuId=2126325751)
Composite(AA.AuId=2206701583)
Composite(AA.AuId=1253426111)
Composite(AA.AuId=2029409741)
Composite(AA.AuId=2028477470)
Composite(AA.AuId=229038272)
Composite(AA.AuId=2205924584)
Composite(AA.AuId=363366491)
Composite(AA.AuId=2139153656)
Composite(AA.AuId=2054776351)
Composite(AA.AuId=216666869)
Composite(AA.AuId=2163909284)
Composite(AA.AuId=689294964)
Composite(AA.AuId=308745853)
Composite(AA.AuId=1578313747)
Composite(AA.AuId=1889789674)
Composite(AA.AuId=2130444012)
Composite(AA.AuId=2516324759)
Composite(AA.AuId=2424875145)
Composite(AA.AuId=297818854)
Composite(AA.AuId=2423574517)
Composite(AA.AuId=2417497758)
Composite(AA.AuId=1990572209)
Composite(AA.AuId=1903659987)
Composite(AA.AuId=1971886742)
Composite(AA.AuId=2159426688)
Composite(AA.AuId=2106482026)
Composite(AA.AuId=2276534067)
Composite(AA.AuId=208343995)
Composite(AA.AuId=2133562221)
Composite(AA.AuId=1987314855)
Composite(AA.AuId=1849627065)
Composite(AA.AuId=2230613528)
Composite(AA.AuId=2286288562)
Composite(AA.AuId=2047505670)
Composite(AA.AuId=2121939561)
Composite(AA.AuId=2126330539)
Composite(AA.AuId=2169619881)
Composite(AA.AuId=2100310999)
Composite(AA.AuId=2104203371)
Composite(AA.AuId=2160828216)
Composite(AA.AuId=74064682)
Composite(AA.AuId=2099943509)
Composite(AA.AuId=2040079410)
Composite(AA.AuId=1923488504)
Composite(AA.AuId=2099296058)
Composite(AA.AuId=2198563975)
Composite(AA.AuId=2149286113)
Composite(AA.AuId=2230377555)
Composite(AA.AuId=2126156437)
Composite(AA.AuId=2275599413)
Composite(AA.AuId=2203602289)
Composite(AA.AuId=2023261045)
Composite(AA.AuId=2158001266)
Composite(AA.AuId=1209998147)
Composite(AA.AuId=2141961906)
Composite(AA.AuId=2167671714)
Composite(AA.AuId=2305051311)
Composite(AA.AuId=2014469688)
Composite(AA.AuId=2307594898)
Composite(AA.AuId=2039022210)
Composite(AA.AuId=2228349005)
Composite(AA.AuId=2224682862)
Composite(AA.AuId=2278438861)
Composite(AA.AuId=2228451351)
Composite(AA.AuId=2225291458)
Composite(AA.AuId=681576317)
Composite(AA.AuId=2096975672)
Composite(AA.AuId=2135201136)
Composite(AA.AuId=2217740912)
Composite(AA.AuId=2246786563)
Composite(AA.AuId=2292936287)
Composite(AA.AuId=2137802269)
Composite(AA.AuId=2165493874)
Composite(AA.AuId=2283615530)
Composite(AA.AuId=2237822638)
Composite(AA.AuId=676500258)
Composite(AA.AuId=681901728)
Composite(AA.AuId=2307523907)
Composite(AA.AuId=2422073970)
Composite(AA.AuId=695749453)
Composite(AA.AuId=2044174557)
Composite(AA.AuId=2128100085)
Composite(AA.AuId=2470554607)
Composite(AA.AuId=2463131471)
Composite(AA.AuId=2156496335)
Composite(AA.AuId=1552135752)
Composite(AA.AuId=2039067726)
Composite(AA.AuId=2269491772)
Composite(AA.AuId=2094412634)
Composite(AA.AuId=2160510735)
Composite(AA.AuId=2145115012)
Composite(AA.AuId=2294766364)
Composite(AA.AuId=2125800575)
Composite(AA.AuId=2134693834)
Composite(AA.AuId=2603446444)
Composite(AA.AuId=2160609942)
Composite(AA.AuId=2121002654)
Composite(AA.AuId=2584884269)
Composite(AA.AuId=2101782583)
Composite(AA.AuId=153319870)
Composite(AA.AuId=1794776656)
Composite(AA.AuId=2305122628)
Composite(AA.AuId=2131537204)
Composite(AA.AuId=2156526725)
Composite(AA.AuId=2020437746)
Composite(AA.AuId=2129232831)
Composite(AA.AuId=357426854)
Composite(AA.AuId=51548440)
Composite(AA.AuId=2213038480)
Composite(AA.AuId=2099167516)
Composite(AA.AuId=2584492929)
Composite(AA.AuId=1993104861)
Composite(AA.AuId=2119684617)
Composite(AA.AuId=2069806214)
Composite(AA.AuId=2102043890)
Composite(AA.AuId=2127250160)
Composite(AA.AuId=2116126005)
Composite(AA.AuId=2156655721)
Composite(AA.AuId=1967546095)
Composite(AA.AuId=2585073593)
Composite(AA.AuId=2160611682)
Composite(AA.AuId=2105541630)
Composite(AA.AuId=691809822)
Composite(AA.AuId=2003616413)
Composite(AA.AuId=2045911459)
Composite(AA.AuId=2105774983)
Composite(AA.AuId=303613142)
Composite(AA.AuId=2408051172)
Composite(AA.AuId=2301961698)
Composite(AA.AuId=2249793398)
Composite(AA.AuId=112933558)
Composite(AA.AuId=2009112701)
Composite(AA.AuId=2339667287)
Composite(AA.AuId=2170107087)
Composite(AA.AuId=2598430718)
Composite(AA.AuId=2129454193)
Composite(AA.AuId=2135841218)
Composite(AA.AuId=2103354836)
Composite(AA.AuId=2067095582)
Composite(AA.AuId=267004717)
Composite(AA.AuId=2108341226)
Composite(AA.AuId=1982493283)
Composite(AA.AuId=659530374)
Composite(AA.AuId=318516288)
Composite(AA.AuId=2123314761)
Composite(AA.AuId=2105571773)
Composite(AA.AuId=1970391018)
Composite(AA.AuId=2309837544)
Composite(AA.AuId=2108719851)
Composite(AA.AuId=2424256048)
Composite(AA.AuId=2112559523)
Composite(AA.AuId=2159085208)
Composite(AA.AuId=2142120520)
Composite(AA.AuId=2275302065)
Composite(AA.AuId=2257127531)
Composite(AA.AuId=2576749090)
Composite(AA.AuId=2108314971)
Composite(AA.AuId=2309530626)
Composite(AA.AuId=2123394384)
Composite(AA.AuId=1784799412)
Composite(AA.AuId=2175835430)
Composite(AA.AuId=2123638699)
Composite(AA.AuId=2105986784)
Composite(AA.AuId=511526681)
Composite(AA.AuId=2106185492)
Composite(AA.AuId=2015386311)
Composite(AA.AuId=331751290)
Composite(AA.AuId=2101841271)
Composite(AA.AuId=2115390073)
Composite(AA.AuId=2131116857)
Composite(AA.AuId=2116981583)
Composite(AA.AuId=2147729234)
Composite(AA.AuId=686107167)
Composite(AA.AuId=388349195)
Composite(AA.AuId=2040462121)
Composite(AA.AuId=2600994233)
Composite(AA.AuId=2134070850)
Composite(AA.AuId=2090483681)
Composite(AA.AuId=2257681951)
Composite(AA.AuId=2509740764)
Composite(AA.AuId=2578754163)
Composite(AA.AuId=1965004193)
Composite(AA.AuId=2111577884)
Composite(AA.AuId=2054111979)
Composite(AA.AuId=2426434031)
Composite(AA.AuId=2153955791)
Composite(AA.AuId=2163121772)
Composite(AA.AuId=2123889396)
Composite(AA.AuId=249452756)
Composite(AA.AuId=2078097153)
Composite(AA.AuId=210711014)
Composite(AA.AuId=718039462)
Composite(AA.AuId=14227721)
Composite(AA.AuId=2137253428)
Composite(AA.AuId=2162879835)
Composite(AA.AuId=156417696)
Composite(AA.AuId=139673579)
Composite(AA.AuId=2121229962)
Composite(AA.AuId=2149657484)
Composite(AA.AuId=2165515301)
Composite(AA.AuId=2167836771)
Composite(AA.AuId=2145727909)
Composite(AA.AuId=2120595703)
Composite(AA.AuId=1973986237)
Composite(AA.AuId=2169363483)
Composite(AA.AuId=1976415351)
Composite(AA.AuId=2309651694)
Composite(AA.AuId=2136590344)
Composite(AA.AuId=2102843907)
Composite(AA.AuId=241629895)
Composite(AA.AuId=2093515963)
Composite(AA.AuId=2106192829)
Composite(AA.AuId=2138966024)
Composite(AA.AuId=849908952)
Composite(AA.AuId=2065403502)
Composite(AA.AuId=2059171435)
Composite(AA.AuId=2126052304)
Composite(AA.AuId=2274456593)
Composite(AA.AuId=2022497718)
Composite(AA.AuId=250660492)
Composite(AA.AuId=2116770768)
Composite(AA.AuId=2128381254)
Composite(AA.AuId=2150137935)
Composite(AA.AuId=1646849504)
Composite(AA.AuId=1971196887)
Composite(AA.AuId=2460473752)
Composite(AA.AuId=2157233933)
Composite(AA.AuId=2096420853)
Composite(AA.AuId=2286099267)
Composite(AA.AuId=2116519607)
Composite(AA.AuId=1207026658)
Composite(AA.AuId=2145802646)
Composite(AA.AuId=2249402561)
Composite(AA.AuId=23800675)
Composite(AA.AuId=2096885202)
Composite(AA.AuId=2075150303)
Composite(AA.AuId=2236395968)
Composite(AA.AuId=718373947)
Composite(AA.AuId=702719015)
Composite(AA.AuId=2110374595)
Composite(AA.AuId=688217074)
Composite(AA.AuId=2081329872)
Composite(AA.AuId=2094402157)
Composite(AA.AuId=2461963590)
Composite(AA.AuId=2010609058)
Composite(AA.AuId=1953626543)
Composite(AA.AuId=2223651717)
Composite(AA.AuId=2223658067)
Composite(AA.AuId=2167862625)
Composite(AA.AuId=2599569727)
Composite(AA.AuId=2032234033)
Composite(AA.AuId=2205210860)
Composite(AA.AuId=2099114121)
Composite(AA.AuId=2422773691)
Composite(AA.AuId=2227906435)
Composite(AA.AuId=2288871370)
Composite(AA.AuId=2143070778)
Composite(AA.AuId=2045003753)
Composite(AA.AuId=1497658570)
Composite(AA.AuId=2086718067)
Composite(AA.AuId=2132215114)
Composite(AA.AuId=2227696946)
Composite(AA.AuId=2096207090)
Composite(AA.AuId=2261367123)
Composite(AA.AuId=2104272393)
Composite(AA.AuId=1917258602)
Composite(AA.AuId=2166320536)
Composite(AA.AuId=2112194312)
Composite(AA.AuId=2141729011)
Composite(AA.AuId=2144833106)
Composite(AA.AuId=2134329011)
Composite(AA.AuId=2119244895)
Composite(AA.AuId=2282761932)
Composite(AA.AuId=2119543935)
Composite(AA.AuId=2130341195)
Composite(AA.AuId=710865586)
Composite(AA.AuId=2512995938)
Composite(AA.AuId=2220525081)
Composite(AA.AuId=719796951)
Composite(AA.AuId=2028182399)
Composite(AA.AuId=2100886682)
Composite(AA.AuId=2494776383)
Composite(AA.AuId=2234449245)
Composite(AA.AuId=2062585185)
Composite(AA.AuId=2167150337)
Composite(AA.AuId=2005269150)
Composite(AA.AuId=2064270007)
Composite(AA.AuId=2138427228)
Composite(AA.AuId=2023254819)
Composite(AA.AuId=2040370899)
Composite(AA.AuId=2267310192)
Composite(AA.AuId=2156148776)
Composite(AA.AuId=2142547891)
Composite(AA.AuId=2094446072)
Composite(AA.AuId=2135469978)
Composite(AA.AuId=2276079446)
Composite(AA.AuId=305618809)
Composite(AA.AuId=2161412237)
Composite(AA.AuId=2108025540)
Composite(AA.AuId=1603383808)
Composite(AA.AuId=1944499404)
Composite(AA.AuId=2168589508)
Composite(AA.AuId=2055738594)
Composite(AA.AuId=1531868385)
Composite(AA.AuId=2170405999)
Composite(AA.AuId=2582048766)
Composite(AA.AuId=2229075028)
Composite(AA.AuId=2166008087)
Composite(AA.AuId=2128739099)
Composite(AA.AuId=2087112254)
Composite(AA.AuId=2303967954)
Composite(AA.AuId=2125424075)
Composite(AA.AuId=2143216346)
Composite(AA.AuId=2237888434)
Composite(AA.AuId=2155099646)
Composite(AA.AuId=2269671333)
Composite(AA.AuId=2161611694)
Composite(AA.AuId=2277774330)
Composite(AA.AuId=2257074422)
Composite(AA.AuId=2261881876)
Composite(AA.AuId=2137402015)
Composite(AA.AuId=2149240352)
Composite(AA.AuId=2119307789)
Composite(AA.AuId=2227245692)
Composite(AA.AuId=2114765926)
Composite(AA.AuId=2123250248)
Composite(AA.AuId=13503625)
Composite(AA.AuId=2310181675)
Composite(AA.AuId=2278900576)
Composite(AA.AuId=2566055297)
Composite(AA.AuId=1977866571)
Composite(AA.AuId=2102208742)
Composite(AA.AuId=2123491528)
Composite(AA.AuId=2168727892)
Composite(AA.AuId=2105140892)
Composite(AA.AuId=172536002)
Composite(AA.AuId=2158515488)
Composite(AA.AuId=209329885)
Composite(AA.AuId=712415982)
Composite(AA.AuId=2170872680)
Composite(AA.AuId=825683998)
Composite(AA.AuId=2141475734)
Composite(AA.AuId=2184326731)
Composite(AA.AuId=2040103212)
Composite(AA.AuId=2575115108)
Composite(AA.AuId=334962772)
Composite(AA.AuId=2246004595)
Composite(AA.AuId=2125003972)
Composite(AA.AuId=2129291095)
Composite(AA.AuId=2113383137)
Composite(AA.AuId=2180294913)
Composite(AA.AuId=1886754024)
Composite(AA.AuId=2374319389)
Composite(AA.AuId=258463261)
Composite(AA.AuId=2096808804)
Composite(AA.AuId=1484491600)
Composite(AA.AuId=1973125862)
Composite(AA.AuId=2584245159)
Composite(AA.AuId=2238850696)
Composite(AA.AuId=283257391)
Composite(AA.AuId=2108385271)
Composite(AA.AuId=2122847696)
Composite(AA.AuId=2137441535)
Composite(AA.AuId=2093781648)
Composite(AA.AuId=2102662993)
Composite(AA.AuId=2174228000)
Composite(AA.AuId=2104818967)
Composite(AA.AuId=2171500837)
Composite(AA.AuId=2201104069)
Composite(AA.AuId=2146492509)
Composite(AA.AuId=1979923552)
Composite(AA.AuId=2464094287)
Composite(AA.AuId=2087174174)
Composite(AA.AuId=2139535509)
Composite(AA.AuId=2419825691)
Composite(AA.AuId=2123324226)
Composite(AA.AuId=2174244324)
Composite(AA.AuId=2600424839)
Composite(AA.AuId=2158327543)
Composite(AA.AuId=2237219632)
Composite(AA.AuId=2157931964)
Composite(AA.AuId=2130583206)
Composite(AA.AuId=2425877144)
Composite(AA.AuId=2170422266)
Composite(AA.AuId=1560725665)
Composite(AA.AuId=2123313337)
Composite(AA.AuId=2154671057)
Composite(AA.AuId=7518240)
Composite(AA.AuId=2137060529)
Composite(AA.AuId=2104759865)
Composite(AA.AuId=2153189671)
Composite(AA.AuId=2299524537)
Composite(AA.AuId=2149385398)
Composite(AA.AuId=2531134382)
Composite(AA.AuId=2119648418)
Composite(AA.AuId=2095896511)
Composite(AA.AuId=2227744130)
Composite(AA.AuId=2121363826)
Composite(AA.AuId=2290688082)
Composite(AA.AuId=2158893243)
Composite(AA.AuId=2124874746)
Composite(AA.AuId=2161348131)
Composite(AA.AuId=332962150)
Composite(AA.AuId=201152135)
Composite(AA.AuId=2130043413)
Composite(AA.AuId=2461982183)
Composite(AA.AuId=2098173140)
Composite(AA.AuId=2158814110)
Composite(AA.AuId=2143750897)
Composite(AA.AuId=2069032792)
Composite(AA.AuId=2091518520)
Composite(AA.AuId=2143870345)
Composite(AA.AuId=2325165094)
Composite(AA.AuId=2120412456)
Composite(AA.AuId=2287678006)
Composite(AA.AuId=2150586784)
Composite(AA.AuId=2280352738)
Composite(AA.AuId=2118758609)
Composite(AA.AuId=2154122045)
Composite(AA.AuId=1981466420)
Composite(AA.AuId=2055228407)
Composite(AA.AuId=2306099227)
Composite(AA.AuId=2297409765)
Composite(AA.AuId=2484797724)
Composite(AA.AuId=2166067087)
Composite(AA.AuId=2104182366)
Composite(AA.AuId=2063376040)
Composite(AA.AuId=2001849669)
Composite(AA.AuId=1810168175)
Composite(AA.AuId=2235702021)
Composite(AA.AuId=1188065969)
Composite(AA.AuId=2308881956)
Composite(AA.AuId=2149911619)
Composite(AA.AuId=1982462162)
Composite(AA.AuId=2036482359)
Composite(AA.AuId=1998475219)
Composite(AA.AuId=2279292564)
Composite(AA.AuId=2171525095)
Composite(AA.AuId=2183190456)
Composite(AA.AuId=2149269922)
Composite(AA.AuId=2098327013)
Composite(AA.AuId=2125744624)
Composite(AA.AuId=2185166580)
Composite(AA.AuId=2068258939)
Composite(AA.AuId=2135325543)
Composite(AA.AuId=2024639057)
Composite(AA.AuId=2600862475)
Composite(AA.AuId=1795231326)
Composite(AA.AuId=2558182630)
Composite(AA.AuId=2167721083)
Composite(AA.AuId=2112689123)
Composite(AA.AuId=2297273366)
Composite(AA.AuId=2136822424)
Composite(AA.AuId=2082974086)
Composite(AA.AuId=2133418395)
Composite(AA.AuId=2107003637)
Composite(AA.AuId=2177766841)
Composite(AA.AuId=2017061156)
Composite(AA.AuId=2031481179)
Composite(AA.AuId=2069751378)
Composite(AA.AuId=2206868536)
Composite(AA.AuId=2122982230)
Composite(AA.AuId=2031349766)
Composite(AA.AuId=2065696548)
Composite(AA.AuId=2025996706)
Composite(AA.AuId=2009751849)
Composite(AA.AuId=2131032600)
Composite(AA.AuId=2136381082)
Composite(AA.AuId=2346785178)
Composite(AA.AuId=2149726944)
Composite(AA.AuId=2134735096)
Composite(AA.AuId=2274888956)
Composite(AA.AuId=2475752808)
Composite(AA.AuId=1974880721)
Composite(AA.AuId=2117317669)
Composite(AA.AuId=2157114695)
Composite(AA.AuId=740816581)
Composite(AA.AuId=1967373924)
Composite(AA.AuId=2227695058)
Composite(AA.AuId=2101866374)
Composite(AA.AuId=2576292763)
Composite(AA.AuId=2207282107)
Composite(AA.AuId=1970640687)
Composite(AA.AuId=2147177291)
Composite(AA.AuId=2332838977)
Composite(AA.AuId=2280271474)
Composite(AA.AuId=2115841205)
Composite(AA.AuId=2160963883)
Composite(AA.AuId=2096669786)
Composite(AA.AuId=2114003991)
Composite(AA.AuId=2227920884)
Composite(AA.AuId=2125199914)
Composite(AA.AuId=2140539176)
Composite(AA.AuId=2181178468)
Composite(AA.AuId=2165380891)
Composite(AA.AuId=2125037474)
Composite(AA.AuId=2168200088)
Composite(AA.AuId=2170295230)
Composite(AA.AuId=2204887844)
Composite(AA.AuId=2103243302)
Composite(AA.AuId=2258046337)
Composite(AA.AuId=635023701)
Composite(AA.AuId=713250648)
Composite(AA.AuId=2559936607)
Composite(AA.AuId=2162010601)
Composite(AA.AuId=2346446205)
Composite(AA.AuId=2108780062)
Composite(AA.AuId=2161479384)
Composite(AA.AuId=2601017638)
Composite(AA.AuId=2132357098)
Composite(AA.AuId=2309201337)
Composite(AA.AuId=2147829853)
Composite(AA.AuId=2157095084)
Composite(AA.AuId=2244942548)
Composite(AA.AuId=2163683312)
Composite(AA.AuId=2160177491)
Composite(AA.AuId=19660224)
Composite(AA.AuId=2222780019)
Composite(AA.AuId=2132307334)
Composite(AA.AuId=2100283947)
Composite(AA.AuId=2169620266)
Composite(AA.AuId=2005317408)
Composite(AA.AuId=2084826970)
Composite(AA.AuId=2109031554)
Composite(AA.AuId=2154794983)
Composite(AA.AuId=2111511002)
Composite(AA.AuId=2124221993)
Composite(AA.AuId=2421377227)
Composite(AA.AuId=2142168775)
Composite(AA.AuId=1921302331)
Composite(AA.AuId=2102680016)
Composite(AA.AuId=2152860304)
Composite(AA.AuId=2077216173)
Composite(AA.AuId=1963966570)
Composite(AA.AuId=2311288594)
Composite(AA.AuId=1987396264)
Composite(AA.AuId=2305705441)
Composite(AA.AuId=2222429686)
Composite(AA.AuId=2229319850)
Composite(AA.AuId=2014911747)
Composite(AA.AuId=2443463493)
Composite(AA.AuId=1976030987)
Composite(AA.AuId=1998174656)
Composite(AA.AuId=2225799074)
Composite(AA.AuId=2229216284)
Composite(AA.AuId=2303318760)
Composite(AA.AuId=2264946261)
Composite(AA.AuId=2136021879)
Composite(AA.AuId=2231155063)
Composite(AA.AuId=2226706707)
Composite(AA.AuId=2157262860)
Composite(AA.AuId=2117466188)
Composite(AA.AuId=2109496605)
Composite(AA.AuId=323205836)
Composite(AA.AuId=1992645465)
Composite(AA.AuId=259695850)
Composite(AA.AuId=2027155665)
Composite(AA.AuId=2591433979)
Composite(AA.AuId=2116416827)
Composite(AA.AuId=2229713590)
Composite(AA.AuId=2160951811)
Composite(AA.AuId=2130510374)
Composite(AA.AuId=207720453)
Composite(AA.AuId=2242682095)
Composite(AA.AuId=2303428047)
Composite(AA.AuId=2107932047)
Composite(AA.AuId=2156443786)
Composite(AA.AuId=2058669971)
Composite(AA.AuId=2303725689)
Composite(AA.AuId=2141074703)
Composite(AA.AuId=2277855730)
Composite(AA.AuId=2162714786)
Composite(AA.AuId=1273945011)
Composite(AA.AuId=2310839222)
Composite(AA.AuId=2571043594)
Composite(AA.AuId=2115266498)
Composite(AA.AuId=2509733281)
Composite(AA.AuId=2281028991)
Composite(AA.AuId=2121300700)
Composite(AA.AuId=2083764764)
Composite(AA.AuId=2572026121)
Composite(AA.AuId=2199786071)
Composite(AA.AuId=65538393)
Composite(AA.AuId=59446286)
Composite(AA.AuId=1882886235)
Composite(AA.AuId=2159933393)
Composite(AA.AuId=173843361)
Composite(AA.AuId=2235360923)
Composite(AA.AuId=2166386247)
Composite(AA.AuId=2101920419)
Composite(AA.AuId=1971266955)
Composite(AA.AuId=1970010172)
Composite(AA.AuId=2129171910)
Composite(AA.AuId=2250803439)
Composite(AA.AuId=2244766523)
Composite(AA.AuId=2121968431)
Composite(AA.AuId=2305674934)
Composite(AA.AuId=2396008703)
Composite(AA.AuId=1878631932)
Composite(AA.AuId=2118028040)
Composite(AA.AuId=2122878135)
Composite(AA.AuId=2131059651)
Composite(AA.AuId=2141500565)
Composite(AA.AuId=2162740804)
Composite(AA.AuId=2066159008)
Composite(AA.AuId=1988707485)
Composite(AA.AuId=1987057275)
Composite(AA.AuId=2109508363)
Composite(AA.AuId=2304239797)
Composite(AA.AuId=2138923407)
Composite(AA.AuId=1985797766)
Composite(AA.AuId=228337555)
Composite(AA.AuId=2095808741)
Composite(AA.AuId=2226151461)
Composite(AA.AuId=2128441350)
Composite(AA.AuId=2083747788)
Composite(AA.AuId=2112161334)
Composite(AA.AuId=2107341004)
Composite(AA.AuId=2119642441)
Composite(AA.AuId=2066134104)
Composite(AA.AuId=2155947315)
Composite(AA.AuId=2118489930)
Composite(AA.AuId=1960698960)
Composite(AA.AuId=2141316474)
Composite(AA.AuId=2237694168)
Composite(AA.AuId=2114808525)
Composite(AA.AuId=2478980726)
Composite(AA.AuId=2096891736)
Composite(AA.AuId=2119211746)
Composite(AA.AuId=2049250606)
Composite(AA.AuId=2144033718)
Composite(AA.AuId=677882550)
Composite(AA.AuId=259477981)
Composite(AA.AuId=2114704215)
Composite(AA.AuId=2021725281)
Composite(AA.AuId=2041246183)
Composite(AA.AuId=2164003593)
Composite(AA.AuId=2004776531)
Composite(AA.AuId=2141776277)
Composite(AA.AuId=637615493)
Composite(AA.AuId=2338170727)
Composite(AA.AuId=2482558687)
Composite(AA.AuId=2129842429)
Composite(AA.AuId=2579439343)
Composite(AA.AuId=2113186050)
Composite(AA.AuId=2305565051)
Composite(AA.AuId=2146473740)
Composite(AA.AuId=2162595559)
Composite(AA.AuId=2171482800)
Composite(AA.AuId=2341735450)
Composite(AA.AuId=2140022242)
Composite(AA.AuId=2084056563)
Composite(AA.AuId=2231156244)
Composite(AA.AuId=2436407493)
Composite(AA.AuId=176115050)
Composite(AA.AuId=2168379424)
Composite(AA.AuId=2289554016)
Composite(AA.AuId=2147746173)
Composite(AA.AuId=17252502)
Composite(AA.AuId=2131069394)
Composite(AA.AuId=191868304)
Composite(AA.AuId=2137354378)
Composite(AA.AuId=2211934771)
Composite(AA.AuId=2009495402)
Composite(AA.AuId=2003940724)
Composite(AA.AuId=2196277981)
Composite(AA.AuId=2262691394)
Composite(AA.AuId=1994112182)
Composite(AA.AuId=2190305744)
Composite(AA.AuId=1986979332)
Composite(AA.AuId=2146061180)
Composite(AA.AuId=2161326959)
Composite(AA.AuId=2143584880)
Composite(AA.AuId=2401136673)
Composite(AA.AuId=2127190231)
Composite(AA.AuId=2104534353)
Composite(AA.AuId=2098423198)
Composite(AA.AuId=2102107021)
Composite(AA.AuId=2307089929)
Composite(AA.AuId=2123758277)
Composite(AA.AuId=2509106881)
Composite(AA.AuId=1266636619)
Composite(AA.AuId=2423119866)
Composite(AA.AuId=2266159718)
Composite(AA.AuId=2057455714)
Composite(AA.AuId=2481943978)
Composite(AA.AuId=2522082716)
Composite(AA.AuId=2105735507)
Composite(AA.AuId=2094882967)
Composite(AA.AuId=218283174)
Composite(AA.AuId=1998722161)
Composite(AA.AuId=2109790392)
Composite(AA.AuId=2521594360)
Composite(AA.AuId=295064773)
Composite(AA.AuId=2161850330)
Composite(AA.AuId=2114568220)
Composite(AA.AuId=2126686073)
Composite(AA.AuId=2167253265)
Composite(AA.AuId=2602885576)
Composite(AA.AuId=1813771186)
Composite(AA.AuId=2159635634)
Composite(AA.AuId=2091054652)
Composite(AA.AuId=330291328)
Composite(AA.AuId=2309300153)
Composite(AA.AuId=2523689679)
Composite(AA.AuId=1525528382)
Composite(AA.AuId=1233982375)
Composite(AA.AuId=2589884673)
Composite(AA.AuId=2143675271)
Composite(AA.AuId=2209454431)
Composite(AA.AuId=2157580504)
Composite(AA.AuId=2066086717)
Composite(AA.AuId=2031695674)
Composite(AA.AuId=2106620385)
Composite(AA.AuId=122230562)
Composite(AA.AuId=2292660272)
Composite(AA.AuId=1255462760)
Composite(AA.AuId=1861879692)
Composite(AA.AuId=2140367764)
Composite(AA.AuId=2296847996)
Composite(AA.AuId=2301732584)
Composite(AA.AuId=2514453996)
Composite(AA.AuId=2039285958)
Composite(AA.AuId=2112495814)
Composite(AA.AuId=2214311701)
Composite(AA.AuId=2066672110)
Composite(AA.AuId=1721820325)
Composite(AA.AuId=2224071285)
Composite(AA.AuId=2104611164)
Composite(AA.AuId=2426689614)
Composite(AA.AuId=2223731205)
Composite(AA.AuId=2139872196)
Composite(AA.AuId=1968030533)
Composite(AA.AuId=2104141175)
Composite(AA.AuId=2228936225)
Composite(AA.AuId=2235551768)
Composite(AA.AuId=2120926164)
Composite(AA.AuId=2254901307)
Composite(AA.AuId=2305033178)
Composite(AA.AuId=2224583247)
Composite(AA.AuId=2228874050)
Composite(AA.AuId=2101313578)
Composite(AA.AuId=2123654898)
Composite(AA.AuId=2309017108)
Composite(AA.AuId=2150519155)
Composite(AA.AuId=2136372366)
Composite(AA.AuId=2123924278)
Composite(AA.AuId=1411606638)
Composite(AA.AuId=2103717278)
Composite(AA.AuId=2152541190)
Composite(AA.AuId=2137000917)
Composite(AA.AuId=1967907825)
Composite(AA.AuId=2110626188)
Composite(AA.AuId=2595089510)
Composite(AA.AuId=85537834)
Composite(AA.AuId=2596845578)
Composite(AA.AuId=2110980001)
Composite(AA.AuId=2135560133)
Composite(AA.AuId=2146637363)
Composite(AA.AuId=2595934636)
Composite(AA.AuId=707607996)
Composite(AA.AuId=1985963267)
Composite(AA.AuId=348248771)
Composite(AA.AuId=2134743927)
Composite(AA.AuId=2232196576)
Composite(AA.AuId=2330149811)
Composite(AA.AuId=2163477531)
Composite(AA.AuId=2297394406)
Composite(AA.AuId=2278944252)
Composite(AA.AuId=696807755)
Composite(AA.AuId=2143972965)
Composite(AA.AuId=2602139034)
Composite(AA.AuId=2111358758)
Composite(AA.AuId=1981339085)
Composite(AA.AuId=2107501203)
Composite(AA.AuId=2122552118)
Composite(AA.AuId=2437119430)
Composite(AA.AuId=348630313)
Composite(AA.AuId=324519408)
Composite(AA.AuId=2005222568)
Composite(AA.AuId=2184928795)
Composite(AA.AuId=2227818430)
Composite(AA.AuId=2061043979)
Composite(AA.AuId=2026817240)
Composite(AA.AuId=2030210730)
Composite(AA.AuId=2285399422)
Composite(AA.AuId=2245984085)
Composite(AA.AuId=2148314278)
Composite(AA.AuId=2475944374)
Composite(AA.AuId=2287919390)
Composite(AA.AuId=2120803867)
Composite(AA.AuId=2320644152)
Composite(AA.AuId=683086945)
Composite(AA.AuId=2463216275)
Composite(AA.AuId=2126443358)
Composite(AA.AuId=1974613367)
Composite(AA.AuId=2122269865)
Composite(AA.AuId=2103856929)
Composite(AA.AuId=2122250353)
Composite(AA.AuId=2012375253)
Composite(AA.AuId=159086798)
Composite(AA.AuId=2062353500)
Composite(AA.AuId=2274218501)
Composite(AA.AuId=2398497879)
Composite(AA.AuId=2071865044)
Composite(AA.AuId=1936307384)
Composite(AA.AuId=2166636491)
Composite(AA.AuId=2411278438)
Composite(AA.AuId=2087916327)
Composite(AA.AuId=2280987627)
Composite(AA.AuId=2275015641)
Composite(AA.AuId=2165599877)
Composite(AA.AuId=2097638213)
Composite(AA.AuId=2443444374)
Composite(AA.AuId=2169254595)
Composite(AA.AuId=2127536612)
Composite(AA.AuId=2063134401)
Composite(AA.AuId=2000693470)
Composite(AA.AuId=2569758023)
Composite(AA.AuId=2142303985)
Composite(AA.AuId=2229565761)
Composite(AA.AuId=24573470)
Composite(AA.AuId=2289341801)
Composite(AA.AuId=2238332900)
Composite(AA.AuId=2049499784)
Composite(AA.AuId=2170199860)
Composite(AA.AuId=264574609)
Composite(AA.AuId=1877090715)
Composite(AA.AuId=370608420)
Composite(AA.AuId=2509563517)
Composite(AA.AuId=1984348448)
Composite(AA.AuId=2100888306)
Composite(AA.AuId=2126591591)
Composite(AA.AuId=2122351653)
Composite(AA.AuId=2203087493)
Composite(AA.AuId=2145628901)
Composite(AA.AuId=2138416502)
Composite(AA.AuId=2073398933)
Composite(AA.AuId=2094108903)
Composite(AA.AuId=2141385208)
Composite(AA.AuId=2133675653)
Composite(AA.AuId=2293758362)
Composite(AA.AuId=1620943014)
Composite(AA.AuId=2111851554)
Composite(AA.AuId=2028266075)
Composite(AA.AuId=2560652834)
Composite(AA.AuId=1549069270)
Composite(AA.AuId=300595650)
Composite(AA.AuId=2057410742)
Composite(AA.AuId=2062557051)
Composite(AA.AuId=342768325)
Composite(AA.AuId=2115880999)
Composite(AA.AuId=2126784889)
Composite(AA.AuId=2489259007)
Composite(AA.AuId=2113143229)
Composite(AA.AuId=2494492398)
Composite(AA.AuId=2126319880)
Composite(AA.AuId=2222325967)
Composite(AA.AuId=2129281761)
Composite(AA.AuId=2199827992)
Composite(AA.AuId=2123600844)
Composite(AA.AuId=2267627343)
Composite(AA.AuId=2153421060)
Composite(AA.AuId=2109608981)
Composite(AA.AuId=2131539564)
Composite(AA.AuId=2116657824)
Composite(AA.AuId=2125104194)
Composite(AA.AuId=2164603845)
Composite(AA.AuId=214487199)
Composite(AA.AuId=574770096)
Composite(AA.AuId=2130014478)
Composite(AA.AuId=2273179273)
Composite(AA.AuId=2154629299)
Composite(AA.AuId=6658791)
Composite(AA.AuId=2122368255)
Composite(AA.AuId=2229157881)
Composite(AA.AuId=2580665841)
Composite(AA.AuId=2102940573)
Composite(AA.AuId=1942387931)
Composite(AA.AuId=2124876992)
Composite(AA.AuId=9988965)
Composite(AA.AuId=74604451)
Composite(AA.AuId=2012779131)
Composite(AA.AuId=2156286033)
Composite(AA.AuId=294596595)
Composite(AA.AuId=2123875642)
Composite(AA.AuId=2112448066)
Composite(AA.AuId=2151426690)
Composite(AA.AuId=2180675385)
Composite(AA.AuId=2105995467)
Composite(AA.AuId=2175821055)
Composite(AA.AuId=2161025979)
Composite(AA.AuId=2251701887)
Composite(AA.AuId=1127848415)
Composite(AA.AuId=503932836)
Composite(AA.AuId=2120666348)
Composite(AA.AuId=2097804034)
Composite(AA.AuId=187408381)
Composite(AA.AuId=2515058693)
Composite(AA.AuId=1926211320)
Composite(AA.AuId=2065147404)
Composite(AA.AuId=1999693051)
Composite(AA.AuId=2039444392)
Composite(AA.AuId=2190659296)
Composite(AA.AuId=2551967928)
Composite(AA.AuId=2001918525)
Composite(AA.AuId=2069953550)
Composite(AA.AuId=2165238501)
Composite(AA.AuId=2111376176)
Composite(AA.AuId=2419985357)
Composite(AA.AuId=2581030640)
Composite(AA.AuId=2478842723)
Composite(AA.AuId=2156427476)
Composite(AA.AuId=2144017571)
Composite(AA.AuId=2277131093)
Composite(AA.AuId=1810019179)
Composite(AA.AuId=2280192457)
Composite(AA.AuId=2064150032)
Composite(AA.AuId=2304052987)
Composite(AA.AuId=2103934653)
Composite(AA.AuId=1988313839)
Composite(AA.AuId=2117254116)
Composite(AA.AuId=2230126706)
Composite(AA.AuId=2135375834)
Composite(AA.AuId=2251038505)
Composite(AA.AuId=2545595243)
Composite(AA.AuId=66946524)
Composite(AA.AuId=2303374834)
Composite(AA.AuId=6113618)
Composite(AA.AuId=356610775)
Composite(AA.AuId=2165659695)
Composite(AA.AuId=2056653590)
Composite(AA.AuId=2134176519)
Composite(AA.AuId=6117337)
Composite(AA.AuId=2225967820)
Composite(AA.AuId=2477900538)
Composite(AA.AuId=2462992492)
Composite(AA.AuId=2305686494)
Composite(AA.AuId=2524067291)
Composite(AA.AuId=360112113)
Composite(AA.AuId=2083845045)
Composite(AA.AuId=119288298)
Composite(AA.AuId=58344957)
Composite(AA.AuId=2155925739)
Composite(AA.AuId=2164040783)
Composite(AA.AuId=240820708)
Composite(AA.AuId=2310000115)
Composite(AA.AuId=9189234)
Composite(AA.AuId=2256338995)
Composite(AA.AuId=2304105079)
Composite(AA.AuId=1785551945)
Composite(AA.AuId=2179344535)
Composite(AA.AuId=2121144100)
Composite(AA.AuId=2144049953)
Composite(AA.AuId=2106604139)
Composite(AA.AuId=2247014722)
Composite(AA.AuId=2440247571)
Composite(AA.AuId=2123988124)
Composite(AA.AuId=2061345465)
Composite(AA.AuId=2153027809)
Composite(AA.AuId=1950259003)
Composite(AA.AuId=2118364676)
Composite(AA.AuId=695485773)
Composite(AA.AuId=2077448853)
Composite(AA.AuId=14769624)
Composite(AA.AuId=2128983809)
Composite(AA.AuId=2153144030)
Composite(AA.AuId=2052472465)
Composite(AA.AuId=2236009509)
Composite(AA.AuId=2133606375)
Composite(AA.AuId=2251396636)
Composite(AA.AuId=2147219881)
Composite(AA.AuId=2127382524)
Composite(AA.AuId=2272178231)
Composite(AA.AuId=2097101166)
Composite(AA.AuId=2115609526)
Composite(AA.AuId=229879565)
Composite(AA.AuId=1910186038)
Composite(AA.AuId=2122423066)
Composite(AA.AuId=2277246337)
Composite(AA.AuId=2117127927)
Composite(AA.AuId=151371205)
Composite(AA.AuId=1949835151)
Composite(AA.AuId=2141334907)
Composite(AA.AuId=1965877133)
Composite(AA.AuId=2088122068)
Composite(AA.AuId=2139677914)
Composite(AA.AuId=1023361224)
Composite(AA.AuId=2167947354)
Composite(AA.AuId=2159294416)
Composite(AA.AuId=2086273087)
Composite(AA.AuId=2096585231)
Composite(AA.AuId=2163777400)
Composite(AA.AuId=2017241201)
Composite(AA.AuId=2155525923)
Composite(AA.AuId=2171594872)
Composite(AA.AuId=2436602830)
Composite(AA.AuId=2096529159)
Composite(AA.AuId=2148258182)
Composite(AA.AuId=2069053796)
Composite(AA.AuId=2239011505)
Composite(AA.AuId=2045397799)
Composite(AA.AuId=348830572)
Composite(AA.AuId=2517300406)
Composite(AA.AuId=2559318832)
Composite(AA.AuId=2125538895)
Composite(AA.AuId=2119924529)
Composite(AA.AuId=717857179)
Composite(AA.AuId=137139016)
Composite(AA.AuId=1983709193)
Composite(AA.AuId=2479526954)
Composite(AA.AuId=2143591570)
Composite(AA.AuId=2309465574)
Composite(AA.AuId=2150183856)
Composite(AA.AuId=2486121953)
Composite(AA.AuId=2429181981)
Composite(AA.AuId=2096749051)
Composite(AA.AuId=2302978205)
Composite(AA.AuId=2107695993)
Composite(AA.AuId=2058584252)
Composite(AA.AuId=301283286)
Composite(AA.AuId=2002360971)
Composite(AA.AuId=2286931549)
Composite(AA.AuId=2467740887)
Composite(AA.AuId=2211520751)
Composite(AA.AuId=2479770492)
Composite(AA.AuId=2149813270)
Composite(AA.AuId=2438267486)
Composite(AA.AuId=2177075905)
Composite(AA.AuId=2116943488)
Composite(AA.AuId=1987502797)
Composite(AA.AuId=2486106261)
Composite(AA.AuId=2145872430)
Composite(AA.AuId=2125605224)
Composite(AA.AuId=270054095)
Composite(AA.AuId=2230897192)
Composite(AA.AuId=2175744555)
Composite(AA.AuId=2480812631)
Composite(AA.AuId=2158819549)
Composite(AA.AuId=2298659980)
Composite(AA.AuId=1972451094)
Composite(AA.AuId=1115548098)
Composite(AA.AuId=2480274209)
Composite(AA.AuId=2152038142)
Composite(AA.AuId=2099747503)
Composite(AA.AuId=2140806262)
Composite(AA.AuId=2168176072)
Composite(AA.AuId=2564199569)
Composite(AA.AuId=2017883357)
Composite(AA.AuId=2090948536)
Composite(AA.AuId=2049890182)
Composite(AA.AuId=2034912444)
Composite(AA.AuId=2170525916)
Composite(AA.AuId=2223743999)
Composite(AA.AuId=2006314826)
Composite(AA.AuId=104979558)
Composite(AA.AuId=2119144303)
Composite(AA.AuId=2136843100)
Composite(AA.AuId=2160183685)
Composite(AA.AuId=378983930)
Composite(AA.AuId=2112752255)
Composite(AA.AuId=1987863597)
Composite(AA.AuId=2131318443)
Composite(AA.AuId=2307017422)
Composite(AA.AuId=2117806802)
Composite(AA.AuId=2603175437)
Composite(AA.AuId=2487571847)
Composite(AA.AuId=2127025289)
Composite(AA.AuId=2106494781)
Composite(AA.AuId=2304717541)
Composite(AA.AuId=2226130990)
Composite(AA.AuId=2235601950)
Composite(AA.AuId=2071984077)
Composite(AA.AuId=2229332141)
Composite(AA.AuId=2275887715)
Composite(AA.AuId=2241827754)
Composite(AA.AuId=2506920351)
Composite(AA.AuId=183500093)
Composite(AA.AuId=1585132386)
Composite(AA.AuId=2163924301)
Composite(AA.AuId=65875302)
Composite(AA.AuId=2150888832)
Composite(AA.AuId=2602397394)
Composite(AA.AuId=2098019747)
Composite(AA.AuId=141857353)
Composite(AA.AuId=2055079486)
Composite(AA.AuId=2301018349)
Composite(AA.AuId=2104907451)
Composite(AA.AuId=2115961282)
Composite(AA.AuId=2092513636)
Composite(AA.AfId=1290206253)
Composite(AA.AfId=887968799)
Composite(AA.AfId=12832649)
Composite(AA.AfId=4923324)
Composite(AA.AfId=241749)
Composite(AA.AfId=1343180700)
Composite(AA.AfId=39854257)
Composite(AA.AfId=74775410)
Composite(AA.AfId=1306339040)
Composite(AA.AfId=130828816)
Composite(AA.AfId=99464096)
Composite(AA.AfId=98677209)
Composite(AA.AfId=40120149)
Composite(AA.AfId=40347166)
Composite(AA.AfId=185443292)
Composite(AA.AfId=84218800)
Composite(AA.AfId=1304085615)
Composite(AA.AfId=62916508)
Composite(AA.AfId=97018004)
Composite(AA.AfId=157725225)
Composite(AA.AfId=137902535)
Composite(AA.AfId=170897317)
Composite(AA.AfId=139264467)
Composite(AA.AfId=130769515)
Composite(AA.AfId=2251387792)
Composite(AA.AfId=1311688040)
Composite(AA.AfId=20089843)
Composite(AA.AfId=27804330)
Composite(AA.AfId=135310074)
Composite(AA.AfId=32971472)
Composite(AA.AfId=63966007)
Composite(AA.AfId=926574661)
Composite(AA.AfId=74973139)
Composite(AA.AfId=1334257032)
Composite(AA.AfId=67415387)
Composite(AA.AfId=5124864)
Composite(AA.AfId=1902872)
Composite(AA.AfId=201448701)
Composite(AA.AfId=47508984)
Composite(AA.AfId=185261750)
Composite(AA.AfId=177725633)
Composite(AA.AfId=146589827)
Composite(AA.AfId=24603500)
Composite(AA.AfId=161318765)
Composite(AA.AfId=1291425158)
Composite(AA.AfId=1341412227)
Composite(AA.AfId=1340569205)
Composite(AA.AfId=184558857)
Composite(AA.AfId=118347636)
Composite(AA.AfId=99065089)
Composite(AA.AfId=20231570)
Composite(AA.AfId=47720641)
Composite(AA.AfId=1174212)
Composite(AA.AfId=95457486)
Composite(AA.AfId=1324840837)
Composite(AA.AfId=185201496)
Composite(AA.AfId=91045830)
Composite(AA.AfId=63190737)
Composite(AA.AfId=18014758)
Composite(AA.AfId=181233156)
Composite(AA.AfId=70571728)
Composite(AA.AfId=86519309)
Composite(AA.AfId=1306287861)
Composite(AA.AfId=159176309)
Composite(AA.AfId=73614715)
Composite(AA.AfId=32625721)
Composite(AA.AfId=178535277)
Composite(AA.AfId=145311948)
Composite(AA.AfId=205783295)
Composite(AA.AfId=56590836)
Composite(AA.AfId=123185442)
Composite(AA.AfId=195575238)
Composite(AA.AfId=69234490)
Composite(AA.AfId=31512782)
Composite(AA.AfId=43445923)
Composite(AA.AfId=200769079)
Composite(AA.AfId=204465549)
Composite(AA.AfId=57206974)
Composite(AA.AfId=36234482)
Composite(AA.AfId=136199984)
Composite(AA.AfId=36258959)
Composite(AA.AfId=219193219)
Composite(AA.AfId=19908199)
Composite(AA.AfId=184760556)
Composite(AA.AfId=865915315)
Composite(AA.AfId=183935753)
Composite(AA.AfId=592451)
Composite(AA.AfId=142606810)
Composite(AA.AfId=1325784139)
Composite(AA.AfId=2252078561)
Composite(AA.AfId=36672615)
Composite(AA.AfId=8098720)
Composite(AA.AfId=183067930)
Composite(AA.AfId=165932596)
Composite(AA.AfId=78577930)
Composite(AA.AfId=87445476)
Composite(AA.AfId=126520041)
Composite(AA.AfId=200845125)
Composite(AA.AfId=172675005)
Composite(AA.AfId=122411786)
Composite(AA.AfId=204250578)
Composite(AA.AfId=896857757)
Composite(AA.AfId=16733864)
Composite(AA.AfId=1326498283)
Composite(AA.AfId=162827531)
Composite(AA.AfId=189712700)
Composite(AA.AfId=197251160)
Composite(AA.AfId=145894827)
Composite(AA.AfId=111979921)
Composite(AA.AfId=204824540)
Composite(AA.AfId=55523008)
Composite(AA.AfId=35440088)
Composite(AA.AfId=11559806)
Composite(AA.AfId=2250955327)
Composite(AA.AfId=164936912)
Composite(AA.AfId=5388228)
Composite(AA.AfId=145872427)
Composite(AA.AfId=173911158)
Composite(AA.AfId=2250650973)
Composite(AA.AfId=19268510)
Composite(AA.AfId=99157191)
Composite(AA.AfId=98220224)
Composite(AA.AfId=907141416)
Composite(AA.AfId=27837315)
Composite(AA.AfId=736929005)
Composite(AA.AfId=67031392)
Composite(AA.AfId=1322087612)
Composite(AA.AfId=53964585)
Composite(AA.AfId=66946132)
Composite(AA.AfId=83055583)
Composite(AA.AfId=170201317)
Composite(AA.AfId=145847075)
Composite(AA.AfId=129725529)
Composite(AA.AfId=123534392)
Composite(AA.AfId=155867693)
Composite(AA.AfId=1334627681)
Composite(AA.AfId=149899117)
Composite(AA.AfId=143302722)
Composite(AA.AfId=885488634)
Composite(AA.AfId=103635307)
Composite(AA.AfId=114027177)
Composite(AA.AfId=204983213)
Composite(AA.AfId=83019370)
Composite(AA.AfId=169521973)
Composite(AA.AfId=91712215)
Composite(AA.AfId=24943067)
Composite(AA.AfId=205237279)
Composite(AA.AfId=57093077)
Composite(AA.AfId=124227911)
Composite(AA.AfId=29607241)
Composite(AA.AfId=141945490)
Composite(AA.AfId=130238516)
Composite(AA.AfId=84884186)
Composite(AA.AfId=124261462)
Composite(AA.AfId=154570441)
Composite(AA.AfId=1343871089)
Composite(AA.AfId=180935734)
Composite(AA.AfId=19370010)
Composite(AA.AfId=43439940)
Composite(AA.AfId=67826202)
Composite(AA.AfId=201799495)
Composite(AA.AfId=130701444)
Composite(AA.AfId=59553526)
Composite(AA.AfId=16391192)
Composite(AA.AfId=45129253)
Composite(AA.AfId=39422238)
Composite(AA.AfId=168635309)
Composite(AA.AfId=1287899229)
Composite(AA.AfId=173592870)
Composite(AA.AfId=125749732)
Composite(AA.AfId=13955877)
Composite(AA.AfId=30135922)
Composite(AA.AfId=79576946)
Composite(AA.AfId=889458895)
Composite(AA.AfId=102322142)
Composite(AA.AfId=1306409833)
Composite(AA.AfId=131249849)
Composite(AA.AfId=114395901)
Composite(AA.AfId=72816309)
Composite(AA.AfId=859038795)
Composite(AA.AfId=186143895)
Composite(AA.AfId=122144792)
Composite(AA.AfId=193662353)
Composite(AA.AfId=142476485)
Composite(AA.AfId=106165777)
Composite(AA.AfId=162868743)
Composite(AA.AfId=70931966)
Composite(AA.AfId=83879401)
Composite(AA.AfId=155707491)
Composite(AA.AfId=1281133977)
Composite(AA.AfId=910962491)
Composite(AA.AfId=52099693)
