# Supplementary material for: A Review of Microsoft Academic Services for Science of Science Studies
Source: Front Big Data. 2019 Dec 3;2:45. doi: 10.3389/fdata.2019.00045 (PMC7931949; doi:10.3389/fdata.2019.00045)
Supplement: Supplementary Material S1 — A randomly synthesized query sets to study the differences between the citation count based and the saliency based ranking behaviors. [file Data_Sheet_1.ZIP › S2-h_index_vs_saliency.usql]

// Generated Code Behind Header
//
// This U-SQL script demonstrates loading MAG and compute the number of publications
//  and citations they received based on publication years.
//
// Before you can run this script, make sure to
//   1. Run CreateFunctions.usql to define functions before running this script
//   2. Replace ##YourBlobAccount## with your blob account
//

DECLARE @dataVersion string = "mag-2019-05-16";
DECLARE @blobAccount string = "<REPLACE WITH YOUR ACCOUNT>";
DECLARE @uriPrefix   string = "wasb://" + @dataVersion + "@" + @blobAccount + "/";
DECLARE @outStream string = "<REPLACE WITH YOUR SETTING>";

//
// Load Academic Graph data
//
DECLARE @targetAffiliation long = 1290206253;
@magPapers = Papers(@uriPrefix);
@PaperAuthorAffiliation = PaperAuthorAffiliations(@uriPrefix);

@paperInTarget =
    SELECT DISTINCT
        P.PaperId,
        P.AuthorId,
        Q.EstimatedCitation AS CitationCount,
        Q.Rank
    FROM @PaperAuthorAffiliation AS P 
        INNER JOIN @magPapers AS Q 
            ON P.PaperId == Q.PaperId
    WHERE P.AffiliationId == @targetAffiliation;

@paperRankByCitation =
    SELECT
        PaperId,
        AuthorId,
        CitationCount,
        Rank,
        ROW_NUMBER() OVER(PARTITION BY AuthorId ORDER BY CitationCount DESC) AS PaperRank
    FROM @paperInTarget;

@authorHIndex =
    SELECT
        AuthorId,
        COUNT(*) AS PaperCount,
        SUM(CitationCount) AS CitationCount,
        MAX((CitationCount >= PaperRank) ? PaperRank : 0) AS Hindex,
        SUM(Math.Exp(-1.0*Rank/1000)) AS Saliency
    FROM @paperRankByCitation
    GROUP BY AuthorId;

@authorHIndex =
    SELECT *
    FROM @authorHIndex
    WHERE PaperCount > 10 && Hindex > 0;

OUTPUT @authorHIndex
TO @outStream
ORDER BY Saliency DESC
USING Outputters.Csv(quoting : false);
